# Supplementary material for: Biomarkers in preclinical and early Alzheimer’s disease in China: a scoping review
Source: J Prev Alzheimers Dis. 2026 May 19;13(7):100599. doi: 10.1016/j.tjpad.2026.100599 (PMC13213292; doi:10.1016/j.tjpad.2026.100599)
Supplement: Supplementary file 2 [file mmc2.xlsx]

## Sheet: Included studies
1	2	3	4-1	4-2	4-3	5-1	5-2	6	6-Index	7-1	7-2	7-Index	8	9	10-1	10-2	10-3	10-Index
ID	Short Title	Title	Publication Date	Journal	Impact Factor	Corresponding Author	Corresponding author institution	Type of study	Type of study-Index (supporting text from the source document)	Source of study participants	Category of data source (single center/multi-center/established cohorts)	Data Source-Index (supporting text from the source document)	Objectives	Conclusion	Diagnostic Catergory (biologically diagnosed/clinically diagnosed)	Biomarker used at inclusion	Sample size (Chinese)	Index of Inclusion Criteria (text from the source document)

## Sheet: Baseline characteristics
1	2	3	11-1	11-2	11-3	11-4	11-5	11-6	11-7	11-8	11-9	11-10	11-11	11-12	11-13	11-Index
ID	Short Title	Title	Study Population	Study population defination	Patient Number	Age，mean（SD）	Female number	Female Percentage %	MMSE，mean（SD）	CDR，mean（SD）	Education Level, year，mean（SD）	APOE e4 carrier percentage，%	High Blood pressure，%	Diabetes，%	BMI，mean（SD）	Index of basic information of subjects (text from the source document)

## Sheet: biomarkers for AD
1	2	3	12-1	12-2	12-3	12-4	12-5	12-6	12-7	12-Index	13-1	13-2	13-3	13-4	13-5	13-6	13-7	13-8	13-9	13-10	13-11	13-12	14-1	14-2	14-3	14-4	14-5	14-6	13/14-Index	15-1	15-2	15-3	15-4	15-5	15-6	15-Index	16
ID	Short Title	Title	Biomarker (name)	Detection technology	Number of Biomarker Components	Composite Biomarker （Y/N）	Source of target biomarker	biomarker category	Machine learning used? (Y/N)	Index of biomarker (text from the source document)	Application Scenario	Application Scenario-Index (text from the source document)	Regarding Study Group-1	Regarding Study Group-2	Clinical Context of Use (specific the identified population, eg. Preclinical, MCI, ADD, etc)	AUC	Sensitivity（%）	Specificity（%）	PPV（%）	NPV（%）	cut off	Accuracy (%)	Incidence rate	Standard biomarker	sample size	Detection technology	Standard biomarker cutoff	Standard biomarker company	Index of corresponding results (text from the source document)	Prognosis Indicator	Defination of Prognosis Indicator	OR	HR	Duration of Follow-up	% of patients followed	Prognosis Results-Index (text from the source document)	Other Main Results

## Sheet: biomarkers for Aβ positivity
1	2	3	12-1	12-2	12-3	12-4	12-5	12-6	12-7	12-Index	13-1	13-2	13-3	13-4	13-5	13-6	13-7	13-8	13-9	13-10	13-11	14-1	14-2	14-3	14-4	14-5	14-6	13/14-Index	15-1	15-2	15-3	15-4	15-5	15-6	15-Index	16
ID	Short Title	Title	Biomarker (name)	Detection technology	Number of Biomarker Components	Composite Biomarker （Y/N）	Source of target biomarker	biomarker category	Machine learning used? (Y/N)	Index of biomarker (text from the source document)	Application Scenario	Application Scenario-Index (text from the source document)	Regarding Study Group-1	Regarding Study Group-2	AUC	Sensitivity（%）	Specificity（%）	PPV（%）	NPV（%）	cut off	Accuracy (%)	Incidence rate	Standard biomarker	sample size	Detection technology	Standard biomarker cutoff	Standard biomarker company	Index of corresponding results (text from the source document)	Prognosis Indicator	Defination of Prognosis Indicator	OR	HR	Duration of Follow-up	% of patients followed	Prognosis Results-Index (text from the source document)	Other Main Results
